# Supplementary material for: Development and Validation of a Novel Pre-Pregnancy Score Predictive of Preterm Birth in Nulliparous Women Using Data from Italian Healthcare Utilization Databases
Source: Healthcare (Basel). 2022 Aug 1;10(8):1443. doi: 10.3390/healthcare10081443 (PMC9407812; doi:10.3390/healthcare10081443)
Supplement: Supplementary file 1 [file healthcare-10-01443-s001.zip]

Archive with 1 entries (1 files):
- healthcare-1792418-supplementary.pdf
